# Supplementary material for: Dietary Responses of Dementia-Related Genes Encoding Metabolic Enzymes
Source: Nutrients. 2023 Jan 27;15(3):644. doi: 10.3390/nu15030644 (PMC9921944; doi:10.3390/nu15030644)
Supplement: Supplementary file 1 [file nutrients-15-00644-s001.zip]

Archive with 1 entries (1 files):
- nutrients-1971343-supplementary.xlsx
