# Supplementary material for: Dietary Responses of Dementia-Related Genes Encoding Metabolic Enzymes
Source: Nutrients. 2023 Jan 27;15(3):644. doi: 10.3390/nu15030644 (PMC9921944; doi:10.3390/nu15030644)
Supplement: Supplementary file 1 [file nutrients-15-00644-s001.zip › nutrients-1971343-supplementary.xlsx]

## Sheet: Table_S1
Table S1. Metabolism-dementia genes.
Gene	Identifier
ABCB1	5243
ABCC4	10257
ACE	1636
ACHE	43
ADH1C	126
AGT	183
ALDH1A1	216
ALDH1A2	8854
AMFR	267
APOC1	341
APOE	348
ATP1A3	478
BACE1	23621
BCHE	590
CALM1	801
CAMK1G	57172
COMT	1312
CP	1356
CPT2	1376
CSF1R	1436
CYLD	1540
CYP2D6	1565
CYP46A1	10858
DDC	1644
DHCR24	1718
DNAJC6	9829
DNMT1	1786
ENO1	2023
ENO2	2026
EPHA1	2041
F2	2147
FBP1	2203
GAK	2580
GAPDHS	26330
GBA1	2629
GLUD2	2747
GPX1	2876
GSR	2936
GSTA4	2941
GSTM1	2944
GSTP1	2950
HMOX1	3162
IGF1R	3480
INPP5D	3635
INSR	3643
LRRK2	120892
MAOA	4128
MAOB	4129
MAP3K5	4217
MET	4233
MPO	4353
MT-ND1	4535
MTHFR	4524
NEK1	4750
NOS1	4842
NOS2	4843
NOS3	4846
NQO1	1728
OTC	5009
PARP1	142
PINK1	65018
PLA2G4A	5321
PLA2G6	8398
PLAU	5328
PLCG2	5336
POLG	5428
PRKAG2	51422
PRKAR1B	5575
PRKCD	5580
PTGS2	5743
RPL14	9045
SLC10A2	6555
SLC18A2	6571
SLC1A1	6505
SLC1A2	6506
SLC51A	200931
SLC51B	123263
SLC6A1	6529
SLC6A3	6531
SLC6A4	6532
SLC9A8	23315
SOD1	6647
SOD2	6648
SYNJ1	8867
TAF1	6872
TBK1	29110
TH	7054
TNFRSF21	27242
TPI1	7167
TPP1	1200
TRPM7	54822
UQCRC1	7384
WWOX	51741
* Gene, HGNC gene symbol; Identifier, EntrezGene identifier.

## Sheet: Table_S2
Table S4. All significant correlations between metabolism-dementia gene expression in blood and dietary factors.
Gene	Dietary factor	Factor ID	P	beta	SE
ADH1C	oil and vinegar	FFD138	0.00016	-0.00598	0.00158
ALDH1A1	cigarettes, number per day	cig_d	8.39e-06	-0.00673	0.00151
ALDH1A1	number of alcohol-drinking days (beer, wine, liquor) per week	drink_d_pwk	0.000279	0.0107	0.00292
ALDH1A1	white wine	FFD116	1.92e-05	0.0113	0.00263
CSF1R	medication for treatment of type 2 diabetes	T2D_med	5.59e-11	-0.0805	0.0122
CSF1R	stearic acid	NUT_F180	1.4e-06	-0.0138	0.00285
CSF1R	palmitic acid	NUT_F160	2.92e-05	-0.00624	0.00149
CSF1R	cigarettes, number per day	cig_d	4.37e-10	-0.00567	0.000904
CSF1R	saturated fat	NUT_SATFAT	2.5e-05	-0.00322	0.000761
CSF1R	total fat	NUT_TFAT	0.00012	-0.00123	0.00032
CSF1R	folate equivalents, incl. supplements and fortified foods	NUT_FOLEQ	0.00012	2.72e-05	7.05e-06
CSF1R	calcium	NUT_CALC	4.16e-05	3.81e-05	9.27e-06
CSF1R	vitamin D	NUT_VITD	0.000122	5.45e-05	1.42e-05
CSF1R	folate, total, post 1998, incl. supplements and fortified foods	NUT_FOL98	2.57e-05	5.59e-05	1.33e-05
CSF1R	white wine	FFD116	0.000235	0.00585	0.00159
CSF1R	romaine / leaf lettuce	FFD68	0.000113	0.00696	0.0018
CSF1R	manganese	NUT_MN	0.000272	0.00836	0.00229
ENO1	vegetable oil used for baking	BVO	8.13e-05	-0.0368	0.00932
GAK	medication for treatment of type 2 diabetes	T2D_med	7.57e-05	-0.019	0.00479
HMOX1	medication for treatment of type 2 diabetes	T2D_med	1.09e-06	-0.0668	0.0137
HMOX1	folate, total, post 1998, incl. supplements and fortified foods	NUT_FOL98	0.000143	5.64e-05	1.48e-05
HMOX1	flavonoids, total	NUT_TOTUSFLAV	4.63e-05	7.74e-05	1.9e-05
HMOX1	flavonoids, no proanthocyanidins	NUT_USFLAVNOPRO	1.57e-05	9.48e-05	2.19e-05
HMOX1	theaflavin, total, and polymers proanthocyanidins	NUT_TOTUSPOLYFLAV	0.000191	9.96e-05	2.66e-05
HMOX1	thearubigins, flavan-3-ol	NUT_UTRG	0.00016	0.000126	3.33e-05
HMOX1	flavan-3-ols, total	NUT_TOTUSFLAVAN3OL	3.01e-05	0.000393	9.4e-05
HMOX1	epigallocatechin 3-gallate flavan-3-ol	NUT_UEGCG	8.56e-05	0.00115	0.000292
HMOX1	epigallocatechin, flavan-3-ol	NUT_UEGC	9.16e-05	0.00134	0.000341
HMOX1	epicatechin 3-gallate, flavan-3-ol	NUT_UECG	7.91e-05	0.00182	0.000461
HMOX1	flavonols, total	NUT_TOTUSFLAVONOL	0.000149	0.00217	0.000571
HMOX1	tea	FFD113	7.73e-05	0.00362	0.000915
HMOX1	quercetin without supplements, flavonol	NUT_UQUERWO	5.57e-05	0.00381	0.000943
HMOX1	quercetin, flavonol	NUT_UQUER	5.57e-05	0.00381	0.000943
HMOX1	theaflavin 3,3 digallate, flavan-3-ol	NUT_UTFDG	7.7e-05	0.00612	0.00154
HMOX1	theaflavin, flavan-3-ol	NUT_UTF	7.71e-05	0.00678	0.00171
HMOX1	white wine	FFD116	0.000125	0.0068	0.00177
HMOX1	bananas	FFD32	0.000279	0.00694	0.00191
HMOX1	theaflavin 3-gallate, flavan-3-ol	NUT_UTF3G	7.66e-05	0.0071	0.00179
HMOX1	number of alcohol-drinking days (beer, wine, liquor) per week	drink_d_pwk	3.92e-05	0.00808	0.00196
HMOX1	theaflavin 3-gallate, flavan-3-ol	NUT_UTFG	7.65e-05	0.00857	0.00216
HMOX1	gallocatechin, flavan-3-ol	NUT_UGCAT	7.83e-05	0.00892	0.00225
HMOX1	manganese without supplements	NUT_MNWO	0.000147	0.0173	0.00455
IGF1R	protein, dairy	NUT_DPROT	0.000292	-0.0016	0.00044
MPO	alcohol	NUT_ALCO	0.000176	0.00137	0.000363
MTHFR	cola, low-calorie	FFD104	7.26e-05	-0.00411	0.00103
NEK1	medication for treatment of type 2 diabetes	T2D_med	3.43e-05	-0.0382	0.00921
NEK1	medication for treatment of hypertension	HT_med	0.000157	-0.026	0.00685
PINK1	saturated fat	NUT_SATFAT	0.000138	0.00181	0.000473
PINK1	palmitic acid	NUT_F160	3.41e-05	0.00384	0.000925
PINK1	stearic acid	NUT_F180	2.7e-05	0.00745	0.00177
PINK1	medication for treatment of hypertension	HT_med	0.000266	0.0208	0.00568
PINK1	medication for treatment of type 2 diabetes	T2D_med	0.000187	0.0286	0.00764
PLCG2	cigarettes, number per day	cig_d	5.98e-05	-0.0022	0.000547
PTGS2	number of alcohol-drinking days (beer, wine, liquor) per week	drink_d_pwk	5.82e-06	-0.00893	0.00196
PTGS2	liquor	FFD117	6.61e-07	-0.00634	0.00127
PTGS2	alcohol	NUT_ALCO	3.53e-08	-0.00189	0.000341
SLC10A2	broccoli	FFD51	0.000209	0.00819	0.00221
SLC6A1	punch / lemonade	FFD110	0.000259	0.00511	0.0014
SLC9A8	pie, ready-made	FFD130	0.00028	-0.0239	0.00657
SLC9A8	proanthocyanidin, dimers	NUT_PRODIM	8.1e-06	0.000799	0.000178
SLC9A8	alcohol	NUT_ALCO	1.75e-05	0.000847	0.000197
SLC9A8	catechin, flavan-3-ol	NUT_UCAT	4e-05	0.00118	0.000286
SLC9A8	red wine	FFD115	8.84e-06	0.00348	0.000782
SLC9A8	apigenin, flavone	NUT_UAPIG	7.28e-05	0.00939	0.00236
SLC9A8	myricetin, flavonol	NUT_UMYRI	0.000146	0.00947	0.00249
SOD1	medication for treatment of type 2 diabetes	T2D_med	2.57e-06	0.0486	0.0103
SYNJ1	tuna, canned	FFD83	6.83e-07	-0.0116	0.00232
TNFRSF21	medication for treatment of type 2 diabetes	T2D_med	0.000107	-0.03	0.00774
UQCRC1	taurine	NUT_TAU	0.000147	0.154	0.0406
* Factor ID, the identifier used in the dbGaP datasets; SE standard error.

## Sheet: Table_S3
Table S2. Metabolism-dementia genes encoding longevity-associated proteins or rate-limited enzymes.
Gene	Identifier	InChianti	GenAge	count	RLE
DDC	1644	TRUE	TRUE	2	TRUE
EPHA1	2041	TRUE	TRUE	2	FALSE
F2	2147	TRUE	TRUE	2	TRUE
GSTP1	2950	TRUE	TRUE	2	TRUE
IGF1R	3480	TRUE	TRUE	2	FALSE
INSR	3643	TRUE	TRUE	2	FALSE
MPO	4353	TRUE	TRUE	2	FALSE
PLAU	5328	TRUE	TRUE	2	TRUE
SOD2	6648	TRUE	TRUE	2	FALSE
TNFRSF21	27242	TRUE	TRUE	2	FALSE
APOE	348	FALSE	TRUE	1	FALSE
CSF1R	1436	TRUE	FALSE	1	FALSE
ENO1	2023	TRUE	FALSE	1	FALSE
ENO2	2026	FALSE	TRUE	1	FALSE
FBP1	2203	FALSE	TRUE	1	TRUE
GAPDHS	26330	FALSE	TRUE	1	FALSE
GSTA4	2941	FALSE	TRUE	1	TRUE
LRRK2	120892	FALSE	TRUE	1	FALSE
MET	4233	FALSE	TRUE	1	FALSE
NQO1	1728	FALSE	TRUE	1	FALSE
PRKAR1B	5575	FALSE	TRUE	1	FALSE
SOD1	6647	TRUE	FALSE	1	FALSE
TPI1	7167	FALSE	TRUE	1	FALSE
ABCB1	5243	FALSE	FALSE	0	FALSE
ABCC4	10257	FALSE	FALSE	0	FALSE
ACE	1636	FALSE	FALSE	0	FALSE
ACHE	43	FALSE	FALSE	0	TRUE
ADH1C	126	FALSE	FALSE	0	TRUE
AGT	183	FALSE	FALSE	0	FALSE
ALDH1A1	216	FALSE	FALSE	0	TRUE
ALDH1A2	8854	FALSE	FALSE	0	TRUE
AMFR	267	FALSE	FALSE	0	FALSE
APOC1	341	FALSE	FALSE	0	FALSE
ATP1A3	478	FALSE	FALSE	0	FALSE
BACE1	23621	FALSE	FALSE	0	TRUE
BCHE	590	FALSE	FALSE	0	TRUE
CALM1	801	FALSE	FALSE	0	FALSE
CAMK1G	57172	FALSE	FALSE	0	FALSE
COMT	1312	FALSE	FALSE	0	FALSE
CP	1356	FALSE	FALSE	0	FALSE
CPT2	1376	FALSE	FALSE	0	TRUE
CYLD	1540	FALSE	FALSE	0	FALSE
CYP2D6	1565	FALSE	FALSE	0	TRUE
CYP46A1	10858	FALSE	FALSE	0	FALSE
DHCR24	1718	FALSE	FALSE	0	FALSE
DNAJC6	9829	FALSE	FALSE	0	FALSE
DNMT1	1786	FALSE	FALSE	0	FALSE
GAK	2580	FALSE	FALSE	0	FALSE
GBA	2629	FALSE	FALSE	0	FALSE
GLUD2	2747	FALSE	FALSE	0	FALSE
GPX1	2876	FALSE	FALSE	0	FALSE
GSR	2936	FALSE	FALSE	0	FALSE
GSTM1	2944	FALSE	FALSE	0	TRUE
HMOX1	3162	FALSE	FALSE	0	TRUE
INPP5D	3635	FALSE	FALSE	0	FALSE
MAOA	4128	FALSE	FALSE	0	FALSE
MAOB	4129	FALSE	FALSE	0	FALSE
MAP3K5	4217	FALSE	FALSE	0	FALSE
MT-ND1	4535	FALSE	FALSE	0	FALSE
MTHFR	4524	FALSE	FALSE	0	TRUE
NEK1	4750	FALSE	FALSE	0	FALSE
NOS1	4842	FALSE	FALSE	0	TRUE
NOS2	4843	FALSE	FALSE	0	TRUE
NOS3	4846	FALSE	FALSE	0	TRUE
OTC	5009	FALSE	FALSE	0	FALSE
PARP1	142	FALSE	FALSE	0	FALSE
PINK1	65018	FALSE	FALSE	0	FALSE
PLA2G4A	5321	FALSE	FALSE	0	TRUE
PLA2G6	8398	FALSE	FALSE	0	FALSE
PLCG2	5336	FALSE	FALSE	0	FALSE
POLG	5428	FALSE	FALSE	0	FALSE
PRKAG2	51422	FALSE	FALSE	0	FALSE
PRKCD	5580	FALSE	FALSE	0	FALSE
PTGS2	5743	FALSE	FALSE	0	TRUE
RPL14	9045	FALSE	FALSE	0	FALSE
SLC10A2	6555	FALSE	FALSE	0	FALSE
SLC18A2	6571	FALSE	FALSE	0	FALSE
SLC1A1	6505	FALSE	FALSE	0	FALSE
SLC1A2	6506	FALSE	FALSE	0	FALSE
SLC51A	200931	FALSE	FALSE	0	FALSE
SLC51B	123263	FALSE	FALSE	0	FALSE
SLC6A1	6529	FALSE	FALSE	0	FALSE
SLC6A3	6531	FALSE	FALSE	0	FALSE
SLC6A4	6532	FALSE	FALSE	0	FALSE
SLC9A8	23315	FALSE	FALSE	0	FALSE
SYNJ1	8867	FALSE	FALSE	0	FALSE
TAF1	6872	FALSE	FALSE	0	FALSE
TBK1	29110	FALSE	FALSE	0	FALSE
TH	7054	FALSE	FALSE	0	TRUE
TPP1	1200	FALSE	FALSE	0	FALSE
TRPM7	54822	FALSE	FALSE	0	FALSE
UQCRC1	7384	FALSE	FALSE	0	FALSE
WWOX	51741	FALSE	FALSE	0	FALSE
* Gene, HUGO Gene Nomenclature Committee symbol; Identifier, EntrezGene identifier; InChianti [36] and GenAge [35], datasets of longevity-associated proteins; count, number of longevity-associated datasets where the MD is found; RLE, rate-limited enzyme [32]; true/false, membership in the indicated dataset.

## Sheet: Table_S4
Table S3. Maximal median expression values of MD genes in metabolically active tissues and brain sections, with a comparison to whole blood.
Gene	Identifier	MA	MA tissue	Brain	Brain section	WB	Ratio WB:Brain	note
ABCB1	5243	24.36	Small Intestine - Terminal Ileum	15.72	Spinal cord (cervical c-1)	1.023	0.0651
ABCC4	10257	12.56	Colon - Sigmoid	2.697	Spinal cord (cervical c-1)	1.102	0.409
ACE	1636	64.78	Small Intestine - Terminal Ileum	8.161	Caudate (basal ganglia)	0.3113	0.0381
ACHE	43	22.4	Muscle - Skeletal	71.17	Cerebellum	1.292	0.0182
ADH1C	126	273.7	Liver	0.1928	Spinal cord (cervical c-1)	0.1111	0.576
AGT	183	1008	Liver	314.4	Cerebellar Hemisphere	0.1906	0.00061
ALDH1A1	216	303.8	Colon - Sigmoid	175.4	Cerebellum	4.929	0.0281
ALDH1A2	8854	38.42	Whole Blood	0.7725	Cerebellum	38.42	49.7
AMFR	267	93.41	Muscle - Skeletal	54.96	Spinal cord (cervical c-1)	13.81	0.251
APOC1	341	2898	Liver	166.4	Caudate (basal ganglia)	0.9878	0.00594
APOE	348	3182	Liver	1673	Substantia nigra	2.765	0.00165
ATP1A3	478	91.59	Heart - Left Ventricle	367.7	Frontal Cortex (BA9)	1.056	0.00287
BACE1	23621	26	Thyroid	139.3	Spinal cord (cervical c-1)	0.8995	0.00646
BCHE	590	32.59	Colon - Sigmoid	6.659	Amygdala	0.01842	0.00277
CALM1	801	446.5	Colon - Sigmoid	1259	Cerebellar Hemisphere	90.8	0.0721
CAMK1G	57172	16.41	Kidney	64.66	Cortex	0.01436	0.00022
COMT	1312	42.69	Liver	56.2	Spinal cord (cervical c-1)	10.29	0.183
CP	1356	310.8	Liver	10.19	Spinal cord (cervical c-1)	0.06347	0.00623
CPT2	1376	26.35	Liver	5.992	Spinal cord (cervical c-1)	2.7	0.451
CSF1R	1436	38.03	Adipose - Subcutaneous	33.67	Spinal cord (cervical c-1)	29.54	0.877
CYLD	1540	21.43	Thyroid	21.93	Cerebellar Hemisphere	13.35	0.609
CYP2D6	1565	215.3	Liver	8.94	Cerebellum	0.9936	0.111
CYP46A1	10858	2.303	Thyroid	53.1	Caudate (basal ganglia)	0.02061	0.00039
DDC	1644	38.17	Kidney	2.639	Substantia nigra	0	0
DHCR24	1718	419.4	Liver	624.1	Spinal cord (cervical c-1)	3.68	0.0059
DNAJC6	9829	3.72	Heart - Atrial Appendage	80	Cerebellar Hemisphere	0.2209	0.00276
DNMT1	1786	24.83	Small Intestine - Terminal Ileum	54.82	Cerebellar Hemisphere	6.568	0.12
ENO1	2023	1147	Kidney	699.9	Nucleus accumbens (basal ganglia)	670.3	0.958
ENO2	2026	99.89	Colon - Sigmoid	1321	Cerebellar Hemisphere	6.794	0.00514
EPHA1	2041	15.33	Thyroid	4.338	Cerebellum	3.518	0.811
F2	2147	599.7	Liver	0.2026	Nucleus accumbens (basal ganglia)	0.0728	0.359
FBP1	2203	341.4	Liver	2.738	Spinal cord (cervical c-1)	27.47	10
GAK	2580	68.32	Small Intestine - Terminal Ileum	75.83	Cerebellum	38.14	0.503
GAPDHS	26330	0.1261	Small Intestine - Terminal Ileum	0.11	Nucleus accumbens (basal ganglia)	0	0
GBA	2629	33.13	Whole Blood	13.78	Spinal cord (cervical c-1)	33.13	2.4
GLUD2	2747	2.349	Adipose - Visceral	1.323	Frontal Cortex (BA9)	0.07477	0.0565
GPX1	2876	541.5	Whole Blood	152.6	Spinal cord (cervical c-1)	541.5	3.55
GSR	2936	44.64	Small Intestine - Terminal Ileum	37.04	Cerebellar Hemisphere	32.68	0.882
GSTA4	2941	35.28	Thyroid	117.4	Cerebellar Hemisphere	0.3706	0.00316
GSTM1	2944	28.71	Small Intestine - Terminal Ileum	25.82	Nucleus accumbens (basal ganglia)	5.437	0.211
GSTP1	2950	994.2	Thyroid	243.4	Spinal cord (cervical c-1)	163.8	0.673
HMOX1	3162	106.5	Whole Blood	30.66	Spinal cord (cervical c-1)	106.5	3.47
IGF1R	3480	29.66	Thyroid	18.64	Cerebellum	8.641	0.464
INPP5D	3635	108.3	Whole Blood	14.2	Spinal cord (cervical c-1)	108.3	7.63
INSR	3643	29.95	Thyroid	24.51	Cerebellum	1.444	0.0589
LRRK2	120892	21.64	Whole Blood	4.878	Frontal Cortex (BA9)	21.64	4.44
MAOA	4128	133.9	Adipose - Subcutaneous	18.93	Hypothalamus	1.382	0.073
MAOB	4129	99.71	Liver	119.6	Hypothalamus	0.3759	0.00314
MAP3K5	4217	24.82	Thyroid	41.45	Cerebellar Hemisphere	15.87	0.383
MET	4233	16.75	Thyroid	3.412	Frontal Cortex (BA9)	0.02617	0.00767
MPO	4353	21.28	Whole Blood	0	none	21.28	ND	expressed in WB but not in brain
MT-ND1	4535	39110	Heart - Left Ventricle	44250	Cortex	2707	0.0612
MTHFR	4524	20.58	Thyroid	15.56	Cerebellum	5.17	0.332
NEK1	4750	8.55	Thyroid	13	Cerebellar Hemisphere;Cerebellum	0.4275	0.0329
NOS1	4842	8.097	Muscle - Skeletal	6.186	Putamen (basal ganglia)	0.00561	0.00091
NOS2	4843	3.712	Small Intestine - Terminal Ileum	4.648	Cortex	0.0193	0.00415
NOS3	4846	19.53	Adipose - Visceral	4.288	Cortex	0.2218	0.0517
NQO1	1728	67.04	Thyroid	29.76	Putamen (basal ganglia)	0.6798	0.0228
OTC	5009	51.3	Liver	0.2781	Substantia nigra	0	0
PARP1	142	47.29	Colon - Sigmoid	67.59	Spinal cord (cervical c-1)	8.767	0.13
PINK1	65018	84.29	Muscle - Skeletal	68.5	Frontal Cortex (BA9)	26.83	0.392
PLA2G4A	5321	22.37	Colon - Sigmoid	5.472	Spinal cord (cervical c-1)	3.096	0.566
PLA2G6	8398	100.1	Thyroid	17.85	Spinal cord (cervical c-1)	9.826	0.55
PLAU	5328	117.9	Kidney	3.973	Spinal cord (cervical c-1)	2.773	0.698
PLCG2	5336	25.58	Whole Blood	2.713	Spinal cord (cervical c-1)	25.58	9.43
POLG	5428	35.03	Thyroid	33.76	Cerebellum	17.87	0.529
PRKAG2	51422	60.36	Heart - Atrial Appendage	25.32	Nucleus accumbens (basal ganglia)	3.276	0.129
PRKAR1B	5575	19.71	Colon - Sigmoid	297.4	Frontal Cortex (BA9)	2.924	0.00983
PRKCD	5580	133.7	Whole Blood	13.34	Frontal Cortex (BA9)	133.7	10
PTGS2	5743	15.47	Colon - Sigmoid	2.936	Spinal cord (cervical c-1)	4.393	1.5
RPL14	9045	193.4	Colon - Sigmoid	127.4	Cerebellar Hemisphere	57.43	0.451
SLC10A2	6555	54.51	Small Intestine - Terminal Ileum	0	none	0	ND	no transcripts detected in WB or brain
SLC18A2	6571	2.306	Small Intestine - Terminal Ileum	1.553	Substantia nigra	0.2033	0.131
SLC1A1	6505	33.43	Thyroid	20.23	Frontal Cortex (BA9)	0.02902	0.00143
SLC1A2	6506	5.393	Liver	460.3	Caudate (basal ganglia)	0.08729	0.00019
SLC51A	200931	18.87	Liver	1.17	Cerebellum	4.293	3.67
SLC51B	123263	62.07	Small Intestine - Terminal Ileum	3.013	Substantia nigra	0	0
SLC6A1	6529	31.8	Liver	126.4	Frontal Cortex (BA9)	0.0291	0.00023
SLC6A3	6531	1.807	Thyroid	34.67	Substantia nigra	0.01226	0.00035
SLC6A4	6532	4.219	Small Intestine - Terminal Ileum	0.1144	Cortex	0.1302	1.14
SLC9A8	23315	33.76	Whole Blood	16.72	Cerebellum	33.76	2.02
SOD1	6647	378.4	Liver	347.7	Frontal Cortex (BA9)	33.05	0.0951
SOD2	6648	496.1	Muscle - Skeletal	31.46	Frontal Cortex (BA9)	98.13	3.12
SYNJ1	8867	11.24	Thyroid	38.42	Cerebellar Hemisphere	7.233	0.188
TAF1	6872	20.9	Thyroid	18.4	Cerebellar Hemisphere	2.541	0.138
TBK1	29110	26.59	Adipose - Subcutaneous	26.5	Cerebellar Hemisphere	8.299	0.313
TH	7054	0.428	Kidney	45.82	Substantia nigra	0	0
TNFRSF21	27242	45.06	Adipose - Visceral	149.4	Spinal cord (cervical c-1)	0.443	0.00297
TPI1	7167	384.9	Muscle - Skeletal	466.6	Frontal Cortex (BA9)	261.2	0.56
TPP1	1200	96.09	Small Intestine - Terminal Ileum	79.66	Spinal cord (cervical c-1)	84.7	1.06
TRPM7	54822	14.64	Thyroid	17.09	Cerebellar Hemisphere	1.687	0.0987
UQCRC1	7384	391.6	Heart - Left Ventricle	162.6	Cerebellar Hemisphere	82.6	0.508
WWOX	51741	13.8	Thyroid	12.13	Cerebellar Hemisphere	0.7092	0.0585
* Gene, HUGO Gene Nomenclature Committee symbol; Identifier, EntrezGene identifier; maximal expression values are given for metabolically active tissues (MA), brain sections, and whole blood (WB), with the tissue/section indicated; ND, not determined.
